# Supplementary material for: Unclassifiable Isolated Monoclonal Lymphocytosis: Comprehensive Description of a Retrospective Cohort
Source: Cancers (Basel). 2019 Oct 4;11(10):1495. doi: 10.3390/cancers11101495 (PMC6826630; doi:10.3390/cancers11101495)
Supplement: Supplementary file 1 [file cancers-11-01495-s001.zip]

Archive with 3 entries (3 files):
- sup data Degaud et al/Table S1.docx
- sup data Degaud et al/Table S2.docx
- sup data Degaud et al/Table S3.docx
